# Supplementary material for: Protein engineering of a nanoCLAMP antibody mimetic scaffold as a platform for producing bioprocess-compatible affinity capture ligands
Source: J Biol Chem. 2023 Jun 12;299(7):104910. doi: 10.1016/j.jbc.2023.104910 (PMC10404686; doi:10.1016/j.jbc.2023.104910)
Supplement: Table S2 [file mmc2.xlsx]

## Sheet: Sheet1
	Supporting Information Table S2. Melting temperature (Tm) and monodispersity profiles of collections of nC-B class nanoCLAMP binders to three targets (SUMO, Target 1, and Target 2).
	Tm was measured using DSF, and SEC% by size exclusion chromatography (see Materials and Methods for details). Clones with melting temperatures above that measurable by DSF are shown as > 99 °C.
	nC-B clone	Antigen	Tm (°C)	SEC % larger aggregates	SEC % Dimer	SEC % Monomer
	P2803	SUMO	79	3	15	82
	P2804	SUMO	46	0	11	89
	P2805	SUMO	45	2	24	74
	P2806	SUMO	83	10	25	66
	P2807	SUMO	> 99	0	1	99
	P2808	SUMO	73	2	1	97
	P2809	SUMO	> 99	0	0	100
	P2810	SUMO	> 99	0	7	93
	P2811	SUMO	> 99	0	0	100
	P2812	SUMO	57	44	12	44
	P2813	SUMO	> 99	6	32	62
	P2814	SUMO	70	8	1	91
	P2815	SUMO	48	0	2	98
	P2816	SUMO	> 99	0	5	95
	P2817	SUMO	49	0	2	98
	P2818	SUMO	79	57	17	26
	P2819	SUMO	66	18	13	69
	P2820	SUMO	83	1	13	86
	P2980st3	Target 1	74	2	23	76
	P2981st3	Target 1	80	32	45	23
	P2982st3	Target 1	85	35	59	6
	P2983st3	Target 1	77	23	42	35
	P2985st3	Target 1	77	11	17	72
	P2986st3	Target 1	79	23	53	24
	P2987st3	Target 1	63	6	14	81
	P2988st3	Target 1	70	53	30	18
	P2989st3	Target 1	82	25	50	25
	P2991st3	Target 1	71	14	22	64
	P2993st3	Target 1	69	4	14	82
	P2994st3	Target 1	70	1	5	94
	P2995st3	Target 1	73	7	18	76
	P2996st3	Target 1	79	23	51	26
	P2997st3	Target 1	> 99	0	1	99
	P2998st3	Target 1	79	5	13	82
	P3000st3	Target 1	79	24	39	37
	P3001st3	Target 1	66	12	13	75
	P3002st3	Target 1	> 99	92	6	2
	P3003st3	Target 1	79	1	14	85
	P3004st3	Target 1	71	20	60	20
	P3005st3	Target 1	83	6	8	86
	P3038	Target 2	77	3	13	84
	P3039	Target 2	69	11	11	78
	P3040	Target 2	69	0	17	83
	P3041	Target 2	74	0	9	91
	P3042	Target 2	50	4	25	71
	P3043	Target 2	> 99	1	4	95
	P3044	Target 2	76	2	15	83
	P3045	Target 2	71	2	29	69
	P3046	Target 2	> 99	0	5	95
	P3047	Target 2	70	1	7	92
	P3048	Target 2	71	2	18	80
	P3049	Target 2	73	1	14	85
	P3050	Target 2	73	3	14	83
	P3051	Target 2	63	8	26	66
	P3052	Target 2	61	15	37	48
	P3053	Target 2	> 99	0	12	88
	P3054	Target 2	61	9	32	59
	P3055	Target 2	67	1	13	86
	P3056	Target 2	81	0	7	93
	P3057	Target 2	49	83	10	7
	P3058	Target 2	76	1	14	85
	P3059	Target 2	77	1	17	82
	P3060	Target 2	78	0	5	95
	P3061	Target 2	63	7	29	64
	P3062	Target 2	83	4	13	83
	P3063	Target 2	70	6	15	79
	P3064	Target 2	50	0	34	66
	P3065	Target 2	82	1	4	95
	P3066	Target 2	72	0	29	71
	P3067	Target 2	77	5	20	75
	P3068	Target 2	73	14	0	86
	P3069	Target 2	70	11	59	30
	P3070	Target 2	75	3	30	67
	P3071	Target 2	77	1	9	90
	P3072	Target 2	67	35	9	56
	P3073	Target 2	65	18	20	62
	P3074	Target 2	59	24	51	25
	P3075	Target 2	69	4	21	75
	P3076	Target 2	70	26	8	66
	P3114	Wuhan RBD	75	5.89	18.928	75.182
	P2874	hCTLA-4 (ECD)	> 99	0	0	100
	P2978	hTIGIT (ECD)	80	0	11	89
